# Supplementary material for: Multistage microrobots with pH-responsive release of platelet membrane–coated nanoparticles
Source: Sci Adv. 2026 Jul 15;12(29):eaee6534. doi: 10.1126/sciadv.aee6534 (PMC13371902; doi:10.1126/sciadv.aee6534)
Supplement: Supplementary file 2 — Movies S1 to S3 [file sciadv.aee6534_movies_s1_to_s3.zip]

Archive with 3 entries (3 files):
- aee6534_movie_s1.mp4
- aee6534_movie_s2.mp4
- aee6534_movie_s3.mp4
